# Supplementary material for: A New Dietary Fiber Can Enhance Satiety and Reduce Postprandial Blood Glucose in Healthy Adults: A Randomized Cross-Over Trial
Source: Nutrients. 2023 Oct 27;15(21):4569. doi: 10.3390/nu15214569 (PMC10648557; doi:10.3390/nu15214569)
Supplement: Supplementary file 1 [file nutrients-15-04569-s001.zip]

Archive with 1 entries (1 files):
- nutrients-2678609-supplementary.pdf
